# Supplementary material for: The impact of green finance on the optimization of industrial structure: Evidence from China
Source: PLoS One. 2023 Aug 10;18(8):e0289844. doi: 10.1371/journal.pone.0289844 (PMC10414595; doi:10.1371/journal.pone.0289844)
Supplement: S1 Data — (XLS) [file pone.0289844.s001.xls]

## Sheet: Sheet1
green finance	全国	东部	中部	西部		Rationalization of industrial structure	全国	东部	中部	西部		Advanced industrial structure	全国	东部	中部	西部
year	China	Eastern China	Central China	Western China		year	China	Eastern China	Central China	Western China		year	China	Eastern China	Central China	Western China
2012	0.199531	0.2217	0.1145	0.113127		2012	0.196176	0.108604	0.254095	0.43673		2012	65.0762	69.6859	39.5962	23.1132
2013	0.16575	0.237882	0.124575	0.123564		2013	0.235173	0.0940371	0.206726	0.396997		2013	49.59	77.1917	43.9566	26.0852
2014	0.17419	0.248164	0.13055	0.131955		2014	0.223765	0.0917481	0.202122	0.371522		2014	53.7874	83.4434	47.7491	28.5228
2015	0.18527	0.269509	0.138763	0.134855		2015	0.201931	0.0875539	0.189577	0.325293		2015	57.4434	89.3359	50.9395	30.2809
2016	0.19828	0.285327	0.149563	0.146664		2016	0.195088	0.0845818	0.183804	0.313801		2016	62.544	97.0038	55.7711	33.01
2017	0.207933	0.300636	0.158087	0.151482		2017	0.195534	0.0910926	0.195362	0.300102		2017	68.6046	106.562	61.4096	35.8799
2018	0.215533	0.315364	0.16125	0.155182		2018	0.183563	0.0854359	0.176177	0.287062		2018	74.8437	113.884	67.7679	40.9497
2019	0.226967	0.333364	0.169375	0.162455		2019	0.17493	0.082047	0.164942	0.275076		2019	80.8489	122.586	73.5477	44.4214
2020	0.2389	0.253188	0.178375	0.169636		2020	0.100441	0.0910461	0.101951	0.151298		2020	82.8722	100.81	74.0727	45.91
